# Supplementary material for: Bulbillosins A - E, azaphilones from Tengochaetabulbillosa sp. nov. (Chaetomiaceae), a root endophyte of the Chinese medicinal plant Astertataricus
Source: IMA Fungus. 2025 Feb 17;16:e141036. doi: 10.3897/imafungus.16.141036 (PMC11882021; doi:10.3897/imafungus.16.141036)
Supplement: XML Treatment for Tengochaeta bulbillosa [file imafungus.16.141036-treatment1.xml]

<!DOCTYPE tp:taxon-treatment
  PUBLIC "-//TaxonX//DTD Taxonomic Treatment Publishing DTD v0 20100105//EN" "tax-treatment-NSO.dtd">
<tp:taxon-treatment xmlns:tp="http://www.plazi.org/taxpub"><tp:treatment-meta><kwd-group><label>Taxon classification</label><kwd>
                <named-content content-type="kingdom">Animalia</named-content>
              </kwd><kwd>
                <named-content content-type="order">Sordariales</named-content>
              </kwd><kwd>
                <named-content content-type="family">Chaetomiaceae</named-content>
              </kwd></kwd-group><mixed-citation publication-type="journal"><person-group><name><surname>Barrera-Adame</surname><given-names>Diana Astrid</given-names></name><name><surname>Marin-Felix</surname><given-names>Yasmina</given-names></name><name><surname>Wegener</surname><given-names>Ana Kristin</given-names></name><name><surname>Lalk</surname><given-names>Michael</given-names></name><name><surname>Stadler</surname><given-names>Marc</given-names></name><name><surname>Niedermeyer</surname><given-names>Timo H. J.</given-names></name></person-group><article-title>Bulbillosins A - E, azaphilones from <italic><tp:taxon-name><tp:taxon-name-part taxon-name-part-type="genus" reg="Tengochaeta">Tengochaeta</tp:taxon-name-part><tp:taxon-name-part taxon-name-part-type="species" reg="bulbillosa">bulbillosa</tp:taxon-name-part></tp:taxon-name></italic> sp. nov. (<italic><tp:taxon-name><tp:taxon-name-part taxon-name-part-type="genus" reg="Chaetomiaceae">Chaetomiaceae</tp:taxon-name-part></tp:taxon-name></italic>), a root endophyte of the Chinese medicinal plant <italic><tp:taxon-name><tp:taxon-name-part taxon-name-part-type="genus" reg="Aster">Aster</tp:taxon-name-part><tp:taxon-name-part taxon-name-part-type="species" reg="tataricus">tataricus</tp:taxon-name-part></tp:taxon-name></italic></article-title><source>IMA Fungus</source><day>17</day><month>02</month><year>2025</year><volume>16</volume><pub-id pub-id-type="doi">10.3897/imafungus.16.141036</pub-id></mixed-citation></tp:treatment-meta><tp:nomenclature><tp:taxon-name>
              <object-id xmlns:xlink="http://www.w3.org/1999/xlink" content-type="arpha" xlink:type="simple">532E9550-2C0B-5285-8AE8-D5A65F688B82</object-id>
              <tp:taxon-name-part taxon-name-part-type="genus" reg="Tengochaeta">Tengochaeta</tp:taxon-name-part>
              <tp:taxon-name-part taxon-name-part-type="species" reg="bulbillosa">bulbillosa</tp:taxon-name-part>
              <object-id xmlns:xlink="http://www.w3.org/1999/xlink" content-type="mycobank" xlink:type="simple">856463</object-id>
            </tp:taxon-name><tp:taxon-authority>Y. Marin &amp; D. Barrera-Adame</tp:taxon-authority><tp:taxon-status xmlns:xlink="http://www.w3.org/1999/xlink" xlink:type="simple">sp. nov.</tp:taxon-status><xref ref-type="fig" rid="F2">Fig. 2</xref></tp:nomenclature><tp:treatment-sec sec-type="etymology" id="SECID0EEKAG"><title>Etymology.</title><p>Named after the formation of bulbils.</p><fig id="F2" position="float" orientation="portrait"><object-id xmlns:xlink="http://www.w3.org/1999/xlink" content-type="doi" xlink:type="simple">10.3897/imafungus.16.141036.figure2</object-id><object-id xmlns:xlink="http://www.w3.org/1999/xlink" content-type="arpha" xlink:type="simple">31DC055C-7B8D-5114-807E-AF5859B152E0</object-id><label>Figure 2.</label><caption><p><italic><tp:taxon-name><tp:taxon-name-part taxon-name-part-type="genus" reg="Tengochaeta">Tengochaeta</tp:taxon-name-part><tp:taxon-name-part taxon-name-part-type="species" reg="bulbillosa">bulbillosa</tp:taxon-name-part></tp:taxon-name></italic> sp. nov. (CBS 151409<sup>T</sup>). <bold>A–D</bold> Bulbils. Scale bars: 100 µm (<bold>A</bold>); 10 µm (<bold>B–D</bold>).</p></caption><graphic xmlns:xlink="http://www.w3.org/1999/xlink" xlink:href="imafungus-16-e141036-g002.jpg" position="float" orientation="portrait" xlink:type="simple" id="oo_1253173.jpg"><uri content-type="original_file" xlink:type="simple">https://binary.pensoft.net/fig/1253173</uri></graphic></fig></tp:treatment-sec><tp:treatment-sec sec-type="type material" id="SECID0EJLAG"><title>Type material.</title><p>AUSTRIA: Kammer, Sarastro Stauden, roots of <italic><tp:taxon-name><tp:taxon-name-part taxon-name-part-type="genus" reg="Aster">Aster</tp:taxon-name-part><tp:taxon-name-part taxon-name-part-type="species" reg="tataricus">tataricus</tp:taxon-name-part></tp:taxon-name></italic>, Oct. 2019, isol. D. A. Barrera-Adame, ident. Y. Marin-Felix (holotype CBS H-25355; ex-type cultures CBS 151409).</p></tp:treatment-sec><tp:treatment-sec sec-type="description" id="SECID0E1LAG"><title>Description.</title><p>Mycelium composed of hyaline to subhyaline or pale brown, septate, smooth-walled to verrucose, branched hyphae, 1–5 µm diam. Bulbils spherical to irregular, pale brown to dark brown, up to 9.5–70 µm diam, composed of globose to ellipsoidal or irregularly globose, pale brown to brown, smooth and thick-walled cells, 4.5–11 µm diam.</p></tp:treatment-sec><tp:treatment-sec sec-type="description" id="SECID0E6LAG"><title>Culture characters.</title><p>Colonies on <abbrev xmlns:xlink="http://www.w3.org/1999/xlink" xlink:title="malt extract agar" id="ABBRID0EFMAG" xlink:type="simple">MEA</abbrev> attaining a diam. of 35–45 mm in 7 d at 25 °C, cottony, umbonate, circular to slightly lobate, margins fringed, grayed yellow (162A–D); reverse yellow orange (17A–D) and center grayed orange (166B). Colonies on <abbrev xmlns:xlink="http://www.w3.org/1999/xlink" xlink:title="Oatmeal agar" id="ABBRID0EJMAG" xlink:type="simple">OA</abbrev> attaining a diam. of 52–55 mm in 7 d at 25 °C, velvety to cottony, umbonate, circular, margins regular, grayed orange (167A–B), margins transparent to white, mycelia and center orange white (159B–C); reverse grayed orange (177B–C). Colonies on <abbrev xmlns:xlink="http://www.w3.org/1999/xlink" xlink:title="potato carrot agar" id="ABBRID0ENMAG" xlink:type="simple">PCA</abbrev> attaining a diam. of 48–52 mm in 7 d at 25 °C, cottony, hemispherical, circular to slightly lobate, margins fringed, yellow orange (16B–D) and white mycelia; reverse orange (26A–B), margins yellow (13B–C), and center grayed orange (177A). Colonies on <abbrev xmlns:xlink="http://www.w3.org/1999/xlink" xlink:title="potato dextrose agar" id="ABBRID0ERMAG" xlink:type="simple">PDA</abbrev> attaining a diam. of 30–32 mm in 7 d at 25 °C, velvety to cottony, center folded, circular to slightly lobate, margins fringed, yellow (12C–D), ring yellow orange (20C), margins white; reverse yellow orange (20A–C) with center grayed orange (174B).</p></tp:treatment-sec><tp:treatment-sec sec-type="notes" id="SECID0EVMAG"><title>Notes.</title><p><italic><tp:taxon-name><tp:taxon-name-part taxon-name-part-type="genus" reg="Tengochaeta">Tengochaeta</tp:taxon-name-part><tp:taxon-name-part taxon-name-part-type="species" reg="bulbillosa">bulbillosa</tp:taxon-name-part></tp:taxon-name></italic>, which produces bulbils, is only the second species reported in the genus. <italic><tp:taxon-name><tp:taxon-name-part taxon-name-part-type="genus" reg="Tengochaeta">Tengochaeta</tp:taxon-name-part><tp:taxon-name-part taxon-name-part-type="species" reg="nigropilosa">nigropilosa</tp:taxon-name-part></tp:taxon-name></italic>, which was isolated from soil in a <italic><tp:taxon-name><tp:taxon-name-part taxon-name-part-type="genus" reg="Pinus">Pinus</tp:taxon-name-part></tp:taxon-name></italic> forest in Spain, produces sexual morph characterized by ascomata with flexuous to undulate hairs, pyriform or broadly clavate asci and ellipsoidal to fusiform ascospores. No asexual morph has been observed in the latter species.</p><p>Bulbils have only been reported in two other genera of the family <italic><tp:taxon-name><tp:taxon-name-part taxon-name-part-type="genus" reg="Chaetomiaceae">Chaetomiaceae</tp:taxon-name-part></tp:taxon-name></italic>, i.e. <italic><tp:taxon-name><tp:taxon-name-part taxon-name-part-type="genus" reg="Subramaniula">Subramaniula</tp:taxon-name-part></tp:taxon-name></italic> and <italic><tp:taxon-name><tp:taxon-name-part taxon-name-part-type="genus" reg="Trichocladium">Trichocladium</tp:taxon-name-part></tp:taxon-name></italic> (<xref ref-type="bibr" rid="B60">Wang et al. 2022</xref>). However, in the latter genus, the propagules are hyaline, while in our new species of <italic><tp:taxon-name><tp:taxon-name-part taxon-name-part-type="genus" reg="Tengochaeta">Tengochaeta</tp:taxon-name-part></tp:taxon-name></italic>, they are pale brown to dark brown. The bulbils reported in different species of <italic><tp:taxon-name><tp:taxon-name-part taxon-name-part-type="genus" reg="Subramaniula">Subramaniula</tp:taxon-name-part></tp:taxon-name></italic>, i.e. <italic><tp:taxon-name><tp:taxon-name-part taxon-name-part-type="genus" reg="Subramaniula">S.</tp:taxon-name-part><tp:taxon-name-part taxon-name-part-type="species" reg="anamorphosa">anamorphosa</tp:taxon-name-part></tp:taxon-name></italic>, <italic><tp:taxon-name><tp:taxon-name-part taxon-name-part-type="genus" reg="Subramaniula">S.</tp:taxon-name-part><tp:taxon-name-part taxon-name-part-type="species" reg="asteroides">asteroides</tp:taxon-name-part></tp:taxon-name></italic> and <italic><tp:taxon-name><tp:taxon-name-part taxon-name-part-type="genus" reg="Subramaniula">S.</tp:taxon-name-part><tp:taxon-name-part taxon-name-part-type="species" reg="obscura">obscura</tp:taxon-name-part></tp:taxon-name></italic>, are also pigmented (<xref ref-type="bibr" rid="B1">Ahmed et al. 2016</xref>). Bulbils in <italic><tp:taxon-name><tp:taxon-name-part taxon-name-part-type="genus" reg="Tengochaeta">T.</tp:taxon-name-part><tp:taxon-name-part taxon-name-part-type="species" reg="bulbillosa">bulbillosa</tp:taxon-name-part></tp:taxon-name></italic> are smaller (9.5–70 µm diam) than in <italic><tp:taxon-name><tp:taxon-name-part taxon-name-part-type="genus" reg="Subramaniula">S.</tp:taxon-name-part><tp:taxon-name-part taxon-name-part-type="species" reg="asteroides">asteroides</tp:taxon-name-part></tp:taxon-name></italic> (58–100 × 44–71 µm) and <italic><tp:taxon-name><tp:taxon-name-part taxon-name-part-type="genus" reg="Subramaniula">S.</tp:taxon-name-part><tp:taxon-name-part taxon-name-part-type="species" reg="obscura">obscura</tp:taxon-name-part></tp:taxon-name></italic> (27–73 × 20–36 µm). Comparison of the size of bulbils with <italic><tp:taxon-name><tp:taxon-name-part taxon-name-part-type="genus" reg="Subramaniula">S.</tp:taxon-name-part><tp:taxon-name-part taxon-name-part-type="species" reg="anamorphosa">anamorphosa</tp:taxon-name-part></tp:taxon-name></italic> is not possible due to the lack of this information in the original description. Moreover, cells composing the bulbils are larger in <italic><tp:taxon-name><tp:taxon-name-part taxon-name-part-type="genus" reg="Subramaniula">S.</tp:taxon-name-part><tp:taxon-name-part taxon-name-part-type="species" reg="asteroides">asteroides</tp:taxon-name-part></tp:taxon-name></italic> (7–12 × 7–9 µm) than in <italic><tp:taxon-name><tp:taxon-name-part taxon-name-part-type="genus" reg="Tengochaeta">T.</tp:taxon-name-part><tp:taxon-name-part taxon-name-part-type="species" reg="bulbillosa">bulbillosa</tp:taxon-name-part></tp:taxon-name></italic> (4.5–11 µm diam) (<xref ref-type="bibr" rid="B1">Ahmed et al. 2016</xref>).</p></tp:treatment-sec><ref-list><ref id="B60"><mixed-citation xmlns:xlink="http://www.w3.org/1999/xlink" xlink:type="simple"><person-group><name name-style="western"><surname>Wang</surname><given-names>XW</given-names></name><name name-style="western"><surname>Han</surname><given-names>PJ</given-names></name><name name-style="western"><surname>Bai</surname><given-names>FY</given-names></name><name name-style="western"><surname>Luo</surname><given-names>A</given-names></name><name name-style="western"><surname>Bensch</surname><given-names>K</given-names></name><name name-style="western"><surname>Meijer</surname><given-names>M</given-names></name><name name-style="western"><surname>Kraak</surname><given-names>B</given-names></name><name name-style="western"><surname>Han</surname><given-names>DY</given-names></name><name name-style="western"><surname>Sun</surname><given-names>BD</given-names></name><name name-style="western"><surname>Crous</surname><given-names>PW</given-names></name><name name-style="western"><surname>Houbraken</surname><given-names>J</given-names></name></person-group> (<year>2022</year>) <article-title>Taxonomy, phylogeny and identification of <italic><tp:taxon-name><tp:taxon-name-part taxon-name-part-type="genus">Chaetomiaceae</tp:taxon-name-part></tp:taxon-name></italic> with emphasis on thermophilic species.</article-title><source>Studies in Mycology</source><volume>101</volume>: <fpage>121</fpage>–<lpage>243</lpage>. <ext-link xlink:href="10.3114/sim.2022.101.03" ext-link-type="doi" xlink:type="simple">https://doi.org/10.3114/sim.2022.101.03</ext-link></mixed-citation></ref><ref id="B1"><mixed-citation xmlns:xlink="http://www.w3.org/1999/xlink" xlink:type="simple"><person-group><name name-style="western"><surname>Ahmed</surname><given-names>SA</given-names></name><name name-style="western"><surname>Khan</surname><given-names>Z</given-names></name><name name-style="western"><surname>Wang</surname><given-names>X</given-names></name><name name-style="western"><surname>Moussa</surname><given-names>TAA</given-names></name><name name-style="western"><surname>Al-Zahrani</surname><given-names>HS</given-names></name><name name-style="western"><surname>Almaghrabi</surname><given-names>OA</given-names></name><name name-style="western"><surname>Sutton</surname><given-names>DA</given-names></name><name name-style="western"><surname>Ahmad</surname><given-names>S</given-names></name><name name-style="western"><surname>Groenewald</surname><given-names>JZ</given-names></name><name name-style="western"><surname>Alastruey-Izquierdo</surname><given-names>A</given-names></name><name name-style="western"><surname>van Diepeningen</surname><given-names>A</given-names></name><name name-style="western"><surname>Menken</surname><given-names>SBJ</given-names></name><name name-style="western"><surname>Najafzadeh</surname><given-names>MJ</given-names></name><name name-style="western"><surname>Crous</surname><given-names>PW</given-names></name><name name-style="western"><surname>Cornely</surname><given-names>O</given-names></name><name name-style="western"><surname>Hamprecht</surname><given-names>A</given-names></name><name name-style="western"><surname>Vehreschild</surname><given-names>MJGT</given-names></name><name name-style="western"><surname>Kindo</surname><given-names>AJ</given-names></name><name name-style="western"><surname>Hoog</surname><given-names>GS de</given-names></name></person-group> (<year>2016</year>) <article-title><tp:taxon-name><tp:taxon-name-part taxon-name-part-type="genus">Chaetomium</tp:taxon-name-part></tp:taxon-name>-like fungi causing opportunistic infections in humans: a possible role for extremotolerance.</article-title><source>Fungal Diversity</source><volume>76</volume>: <fpage>11</fpage>–<lpage>26</lpage>. <ext-link xlink:href="10.1007/s13225-015-0338-5" ext-link-type="doi" xlink:type="simple">https://doi.org/10.1007/s13225-015-0338-5</ext-link></mixed-citation></ref></ref-list></tp:taxon-treatment>
